# Supplementary material for: Chitosan-Coated Alginate Microcapsules of a Full-Spectrum Cannabis Extract: Characterization, Long-Term Stability and In Vitro Bioaccessibility
Source: Pharmaceutics. 2023 Mar 7;15(3):859. doi: 10.3390/pharmaceutics15030859 (PMC10058102; doi:10.3390/pharmaceutics15030859)
Supplement: Supplementary file 1 [file pharmaceutics-15-00859-s001.zip]

Archive with 1 entries (1 files):
- pharmaceutics-2218493-supplementary.pdf
